# Supplementary material for: Long-Term Results of Pediatric Liver Transplantation for Progressive Familial Intrahepatic Cholestasis
Source: J Clin Med. 2022 Aug 11;11(16):4684. doi: 10.3390/jcm11164684 (PMC9410346; doi:10.3390/jcm11164684)
Supplement: Supplementary file 1 [file jcm-11-04684-s001.zip › jcm-1802822-Table S1.xlsx]

## Sheet: Table S1
Basic Information							Extrahepatic presentations							Parameters of ESLD															LT parameters							Latest follow-up								Diarrhea				Outcome
Patient No.	DOB	Age at LT (years)	Gender	PFIC type	Mutated gene	Genotype	Pulmonary artery stenosis	Pulmonary hypertension	Atrial septal defect	Ventricular septal defect	Gastrointestinal bleeding	Cholangitis	Encephalopathy	Ascites	ALT(U/L)	AST(U/L)	Bile acid(μmol/L)	AKP(U/L)	GGT(U/L)	Bile acid (μmol/L)	TB (μmol/L)	Albumin(g/L)	Prothrombin time(s)	INR	Serum ammonia(μmol/L)	PELD Score	Child-pugh score	Child-pugh grade	Year of LT	Interventions before LT	Type of LT	Graft type	GRWR(%)	Blood loss(ml)	Transfusion (RBC, U)	ALT(U/L)	AST(U/L)	Explanation for elevated ALT/AST	TB(μmol/L)	AKP(U/L)	GGT(U/L)	Bile acid (μmol/L)	Steatosis	Diarrhea	Frequency (times/day)	Treatment	Outcome	Allograft survival	Patient survival
1	1993-05-29	14	M	III	ABCB4	-	-	-	-	-	+	-	-	+	89	119	97	107		19	3.6	37.4	14.3	1.24	-	1	8	B	2007	None	LDLT	Right liver	1.17	50	0	13	15		16.8	213	88	19.5	-	-				+	+
2	2007-06-28	5.86301	F	III	ABCB4	-	-	-	-	-	-	+	-	+	102	425	103	210	62.6	98	26.8	45.7	29.7	2.45	-	29	11	C	2013	UDCA	LDLT	Left liver	1.35	400	2	23	22		14	141	25	13	-	-				+	+
3	2003-05-15	10.0712	M	I	ATP8B1	-	-	-	-	-	-	-	-	-	128.1	171.1	197	233	928.6	188	11.3	36.6	12.5	1.04	-	10	7	B	2013	UDCA+prednisone	LDLT	Left liver	3.13	200	2	19	19		4.2	132	25	5.4	-	+	2-3	Cholestyramine+probiotics	Cured	+	+
4	2007-09-06	5.89041	M	I	ATP8B1	c.1336G>A (p.G446R) c.181G>T (p.E61X)	-	-	-	-	-	-	-	+	63.4	70.1	122	99	16.3	123	3.3	41.4	13.8	1.17	-	6	9	B	2013	UDCA	LDLT	Left liver	2.07	300	2	75	83		7.8	521	53	6	+	+	4-6	Cholestyramine+probiotics	Cured	+	+
5	2011-10-10	2.19178	M	II	ABCB11	-	-	-	-	-	-	-	-	-	72.2	115.2	210.7	210.7	197.6	210.7	41.2	31.2	14.6	1.34	-	22	8	B	2013	UDCA	LDLT	Left lateral lobe	1.58	300	2	12	14		18	212	12	10	-	-				+	+
6	2012-01-01	2.02466	M	II	ABCB11	-	-	-	-	-	-	-	-	-	466.5	1018	144.4	144.4	8.3	144.4	23.1	28.7	18.7	1.55	-	23	12	C	2014	UDCA	OLT	Whole liver	2.61	100	0	23	83		35	32	423		-	-				-	-
7	2013-05-31	0.638356	M	I	ATP8B1	ATP8B1: c.696T>C (p.D232D) c.811A>C (p.R271R) ABCB11: c.1331T>C (p.V444A)	-	-	-	-	-	-	-	-	71.7	217.2	209.6	209.6	18.8	209.6	30	24.4	34.3	3.03	-	35	11	C	2014	None	OLT	Whole liver	2.47	200	2	15.7	27.8		17.3	486.1	17.5	7.4	-	+	4-6	Cholestyramine+probiotics	Cured	+	+
8	2013-01-01	0.75	M	II	ABCB11	ABCB11: c.1331T>C (p.V444A) (homozygous mutation) ATP8B1 (mutation in the same allele): c.2081T>A (p.I694N) c.2788C>T (p.R930X)	-	-	-	-	-	-	-	-	230	119	176	177	88	97	50	29.4	17.9	1.39	-	25	9	B	2014	UDCA	LDLT	Left lateral lobe	2.73	200	2	117.4	95.4		22.5	338.7	17.9	39	-	-				+	+
9	2010-01-02	4.46301	F	II	ABCB11	-	-	-	-	-	-	-	-	-	98.4	310	283.4	283.4	30.1	283.4	13.6	36.6	11.4	1.06	-	11	7	B	2014	UDCA	LDLT	Extended left lateral lobe	3.1	200	1	13	24		6.3	252	14	33	-	-				+	+
10	2010-10-28	3.79726	F	II	ABCB11	-	-	-	-	-	-	-	-	-	155	222	361.3	361.3	158.2	361.3	27.5	25.9	15.3	1.33	63.43	21	11	C	2014	Traditional herbal medicine	LDLT	Left lateral lobe	2.03	200	0	15	28		18.2	370	17	30.1	-	-				+	+
11	2007-04-14	7.58904	M	III	ABCB4	-	-	-	-	-	-	-	-	-	84	106.4	3.2	3.2	65.3	3.2	5.9	28.6	19.2	1.66	36.34	11	12	C	2014	None	LDLT	Left liver	1.25	300	3	38	58		27.8	277	92		-	-				+	+
12	2009-11-16	5.00822	M	III	ABCB4	-	+	+	+	-	-	-	-	-	57.6	198.4	205.6	205.6	31.6	205.6	59	25.9	22.3	1.9	-	32	13	C	2014	Partial internal biliary diversion+UDCA+nutritional rehabilitation	LDLT	Left lateral lobe	1.93	300	3	15	110		17.9	126	63	131	-	-				-	-
13	2000-10-13	14.1315	M	III	ABCB4	c.139C>T (p.R47X) c.1745G>A (p.R582Q)	-	-	-	-	-	-	-	+	40.6	47.9	324.5	324.5	38.3	324.5	56.5	29.9	34.2	3.06	46.02	39	12	C	2014	UDCA+Ornithine aspartate	LDLT	Left liver	0.92	1200	10	39	28		42.63	28	113	20.63	-	-				+	+
14	2006-06-30	8.51781	F	II	ABCB11	-	-	-	-	-	-	-	-	-	50	136	292.4	292.4	93.2	292.4	2.2	29.9	14.4	1.24	-	7	8	B	2015	UDCA	LDLT	Right posterior lobe	3	200	0	20	26		15	105	23	4	-	-				+	+
15	2001-09-22	13.6667	M	III	ABCB4	-	+	+	-	-	-	-	-	+	27	31	85.3	85.3	27	85.3	1.1	30.9	14.2	1.26	-	4	8	B	2015	None	LDLT	Left lateral lobe	1.99	50	0	21	18		23	80	27		-	-				+	+
16	2012-08-26	2.73425	M	II	ABCB11	-	-	-	-	+	+	-	+	+	88	199	282.1	282.1	44.4	282.1	28.7	35.8	11.9	1.05	111.48	15	7	B	2015	UDCA	OLT	Whole liver	3.69	200	2	23	23		16.6	262	15	5	-	-				+	+
17	2008-07-20	7.0411	F	I	ATP8B1	-	+	+	-	-	-	-	-	+	100.7	323	167.9	167.9	78	167.9	19.5	37.1	21.5	1.95	-	24	11	C	2015	Partial internal biliary diversion+UDCA	OLT	Whole liver	1.94	100	2	152	108		15	668	518	56.2	-	+	4-6	Cholestyramine+probiotics	Cured	+	+
18	2015-01-08	0.854795	F	II	ABCB11	-	-	-	-	-	-	-	-	+	547.8	1460			163.9		3.4	16	20.3	1.81	-	25	13	C	2015	UDCA	OLT	Whole liver	6.15	100	1	18	42		13.3	237	17	10	-	-				+	+
19	2012-11-02	3.08219	F	II	ABCB11	-	-	-	-	-	-	+	-	-	140.1	240.9	254.3	254.3	24	254.3	10.2	37.5	23.9	2.13	60.86	23	9	B	2015	Partial internal biliary diversion+UDCA	LDLT	Left liver	1.81	200	1	37.9	33.8		18.7	218	13	3.3	-	-				+	+
20	2015-04-08	0.676712	M	II	ABCB11	-	-	-	-	-	-	-	-	+	326.1	517	193.3	193.3	31	193.3	40.1	41	30.2	2.7	73.71	37	10	C	2015	UDCA	LDLT	Left lateral lobe	2.22	100	1	21.9	34.4		17.6	350	16	11.2	-	-				+	+
21	2014-12-07	1.07123	M	II	ABCB11	c.145C>T (p.Q49X) c.2814+3A>T c.3084A>G (p.A1028A)	-	-	-	-	-	-	-	-	212.6	462.2	265.1	265.1	23	265.1	24.1	34.4	19.2	1.71	59.75	23	12	C	2016	Partial internal biliary diversion+UDCA	LDLT	Left lateral lobe	2.79	100	1	36	45		8.9	435	98	12.2	-	-				+	+
22	2015-05-16	0.783562	F	II	ABCB11	-	+	+	+	-	-	-	+	+	165.7	317.8	183	183	45	183	43.7	37	37	3.24	112.96	42	11	C	2016	UDCA	OLT	Whole liver	5.6	300	2	65	65		18.8	269	30	38.7	-	-				re-LT	+
23	2012-04-22	4.09589	M	III	ABCB4	c.175C>T (p.L59L) c.711A>T (p.I237I) c.905G>A (p.G302D) c.3476dupC (FS)	-	-	-	-	-	+	-	+	428.6	488.8	182.9	182.9	90.08	182.9	8.7	18	37.7	3.34	-	35	13	C	2016	None	LDLT	Left liver	1.59	300	3	24	28		16.6	346	14		-	-				+	+
24	2015-06-03	1.0411	F	II	ABCB11	-	-	-	-	-	-	+	-	+	33	146	153.8	153.8	269	153.8	42.9	33.3	12.8	1.16	-	24	10	C	2016	Kasai procedure+UDCA+prednisone	LDLT	Left lateral lobe	3.17	100	1	64.1	61		22	291	189	12.5	-	-				+	+
25	2013-07-23	2.93425	M	II	ABCB11	-	-	-	-	-	-	-	-	+	167	213	223.9	223.9	56	223.9	13.5	37.6	12	1.09	57.11	12	9	B	2016	None	LDLT	Left lateral lobe	3.02	200	0	36	58		8	863	241	10.2	-	-				+	+
26	2016-01-07	0.490411	M	II	ABCB11	-	-	-	-	-	-	+	-	-	252	272	99.4	99.4	1864.9	99.4	15.2	41	13.6	1.21	-	11	7	B	2016	Kasai procedure	LDLT	Left lateral lobe	3.98	100	1	15	36		7	158	17	6	-	-				+	+
27	2010-12-10	5.98356	M	III	ABCB4	-	-	-	-	-	-	-	-	+	56	144	161.6	161.6	44	161.6	31	28.6	21.1	1.91	18.21	28	12	C	2016	UDCA+traditional herbal medicine	LDLT	Left liver	2.03	900	5	17	20		67	57	44		-	-				-	-
28	2009-06-29	7.66849	F	III	ABCB4	-	-	-	-	-	+	-	-	-	87	241	200.9	200.9	104	200.9	23.9	25.8	24.3	2.19	60.67	30	13	C	2017	UDCA	SLT	Left liver	1.62	200	2	23	16		8.3	307	57		-	-				+	+
29	2016-10-18	0.383562	M	II	ABCB11	-	-	-	-	-	-	-	-	+	200	270	166.8	166.8	28.7	166.8	47.5	34.2	30.8	2.8	60.25	34	10	C	2017	UDCA+prednisone+Vitamin supplement	LDLT	Left lateral lobe	4.49	200	3	13.7	27.8		12.6	193.6	8.8	10.4	-	-				+	+
30	2016-08-27	0.621918	M	II	ABCB11	-	-	-	-	-	-	-	-	+	244	490	236.3	236.3	25	236.3	32.2	39.3	18.2	1.63	-	21	10	C	2017	UDCA+Vitamin supplement	LDLT	Left lateral lobe	3.1	100	1	22	33		7	167	15	6.5	-	-				+	+
31	2016-07-12	0.975342	M	II	ABCB11	-	-	-	-	-	-	-	-	+	75	118	243.2	243.2	94	243.2	36.6	34.5	20.7	1.85	31.72	25	10	C	2017	UDCA	LDLT	Left lateral lobe	2.64	100	1	11	25		7.8	220	9	3.6	-	-				+	+
32	2007-11-18	9.76164	F	III	ABCB4	-	+	+	-	-	-	-	-	-	74	167	302.9	302.9	61	302.9	6.8	25	17.7	1.58	77.04	11	12	C	2017	UDCA	OLT	Whole liver	1.34	200	1	20	23			97	26		-	-				+	+
33	2016-11-30	0.726027	M	II	ABCB11	c.2594C>T (p.A865V)	-	-	-	-	-	-	+	+	125	377	220	220	80.9	220	38.5	32.9	26.8	2.45	102.11	30	12	C	2017	UDCA	LDLT	Left lateral lobe	2.53	600	4	37.15	43.85		8.96	323.56	32.7	25.3	-	-				+	+
34	2013-12-29	4.72603	M	II	ABCB11	c.1331T>C (p.V444A) c.1583T>C (p.I528T) c.3084A>G (p.A1028A)	-	-	-	-	+	+	-	+	87	214	181.3	181.3	34	181.3	20.4	51.8	18.5	1.59	-	18	9	B	2018	Partial internal biliary diversion+UDCA	LDLT	Left lateral lobe	1.86	200	2	33	34		15.7	276	13	7.4	-	-				+	+
35	2018-04-23	0.509589	M	II	ABCB11	-	-	-	-	-	-	-	+	+	368	481	178.7	178.7	17	178.7	27.1	37.3	30.8	2.8	136.43	30	11	C	2018	UDCA	LDLT	Left lateral lobe	2.18	200	1	23	28		2.7	123	8	4.3	-	-				+	+
36	2017-11-05	1.00822	M	II	ABCB11	-	-	-	-	-	-	-	-	+	414	971	308.7	308.7	104	308.7	20.4	33.5	13.4	1.16	-	20	8	B	2018	UDCA	LDLT	Left lateral lobe	2.53	100	1	26.3	42.7		12.8	408	45.3		-	-				re-LT	+
37	2013-12-03	5.00822	M	III	ABCB4	-	-	-	-	-	-	-	-	-	253.6	760			187.9		5.1	33.4	36	3.4	-	29	10	C	2018	UDCA	OLT	Whole liver	2.35	100	0	14.2	19.7		13.6	319.5	19.7	5.8	-	-				+	+
38	2018-08-01	0.476712	M	II	ABCB11	c.383G>A (p.R128H) c.3458G>A (p.R1153H) c.677C>T (p.S226L)	-	-	-	-	-	-	-	-	663	1470	386.8	386.8		386.8	8.6	39.9	15.2	1.38	34.97	18	7	B	2019	UDCA	LDLT	Left lateral lobe	4.58	100	0	19.3	47.1		9.1	374.7	17.2	16.7	-	-				+	+
39	2012-02-09	7.28767	M	III	ABCB4	c.2677G>A (p.G893R) c.202G>A (p.G68R)	-	-	-	-	-	-	+	+	205	411	13.4	13.4		13.4	4.3	35.1	19.3	1.77	160.07	16	9	B	2019	UDCA	LDLT	Left liver	1.59	300	3.5	26	31		8.8	270	19		-	-				+	+
40	2018-11-26	0.59726	M	II	ABCB11	c.3703C>T (p.R1235X) c.1763C>T (p.A588V)	-	-	-	-	-	-	-	-	445	536	201.3	201.3	37	201.3	29.2	31.3	31.4	2.81	90.76	32	10	C	2019	Kasai procedure+UDCA	LDLT	Left lateral lobe	2.78	100	1	9	32		11.1	214	8	23	-	-				+	+
41	2019-01-13	0.553425	M	II	ABCB11	c.677C>T (p.S226L) c.141_146delinsGCTTCTAAC	-	-	-	-	-	-	-	-	398	818	357.3	357.3	35	357.3	26.3	35.4	17.7	1.62	74.19	20	8	B	2019	UDCA	SLT	Left lateral lobe	4.07	100	1	26	36		11.8	202	15	6.3	-	-				+	+
AKP: alkaline phosphatase; ALT: alanine transaminase; AST: aspartate transaminase;DOB: date of birth; F: female; GGT: gamma-glutamyl transferase; INR: international normalized ratio; LDLT: living donor liver transplantation; LT: liver transplantation; M: male; OLT: orthotopic liver transplantation; PELD: pediatric end-stage liver disease; RBC: red blood cell; SLT: split liver transplantation; TB:…
